# Supplementary material for: An interaction network in the polymerase active site is a prerequisite for Watson-Crick base pairing in Pol γ
Source: Sci Adv. 2024 May 24;10(21):eadl3214. doi: 10.1126/sciadv.adl3214 (PMC11122685; doi:10.1126/sciadv.adl3214)
Supplement: Supplementary file 2 — Movie S1 [file sciadv.adl3214_movie_s1.zip]

Archive with 1 entries (1 files):
- adl3214_Movie S1.mp4
